# Supplementary material for: Cannula-Associated Deep Vein Thrombosis After Extracorporeal Life Support: A Prospective Diagnostic Study
Source: J Clin Med. 2025 Oct 14;14(20):7241. doi: 10.3390/jcm14207241 (PMC12565285; doi:10.3390/jcm14207241)
Supplement: Supplementary file 1 [file jcm-14-07241-s001.zip]

Archive with 1 entries (1 files):
- jcm-3898828-supplementary.pdf
